# Supplementary material for: Microporous Activated Carbon from Pisum sativum Pods Using Various Activation Methods and Tested for Adsorption of Acid Orange 7 Dye from Water
Source: Molecules. 2022 Jul 28;27(15):4840. doi: 10.3390/molecules27154840 (PMC9369958; doi:10.3390/molecules27154840)
Supplement: Supplementary file 1 [file molecules-27-04840-s001.zip]

Archive with 1 entries (1 files):
- molecules-1819507-supplementary.pdf
